# Supplementary material for: Impaired processing speed in categorical perception: Speech perception of children who stutter
Source: PLoS One. 2019 Apr 26;14(4):e0216124. doi: 10.1371/journal.pone.0216124 (PMC6485773; doi:10.1371/journal.pone.0216124)
Supplement: S1 File — (XLSX) [file pone.0216124.s001.xlsx]

## Sheet: Boundary data
SubjectCodes	Groups	Conditions	Boundary Position	Boundary Width
1	CWNS	VOT	3.562	1.78
1	CWNS	Vowel	2.755	2.322
1	CWNS	Tone	5.376	2.591
2	CWNS	Vowel	4.775	0.514
2	CWNS	Tone	3.829	1.286
2	CWNS	VOT	3.795	5.203
3	CWNS	Vowel	3.966	1.44
3	CWNS	VOT	2.878	2.321
3	CWNS	Tone	3.375	2.736
4	CWNS	VOT	4.505	0.621
4	CWNS	Tone	3.747	1.503
4	CWNS	Vowel	3.242	1.586
6	CWNS	Vowel	4.497	0.489
6	CWNS	VOT	3.338	1.561
6	CWNS	Tone	3.937	1.712
7	CWNS	VOT	3.435	1.161
7	CWNS	Tone	2.978	1.456
7	CWNS	Vowel	3.146	2.464
9	CWNS	VOT	4.388	1.278
9	CWNS	Vowel	3.346	2.508
9	CWNS	Tone	4.088	5.279
10	CWNS	Tone	3.618	2.726
10	CWNS	Vowel	3.975	4.18
10	CWNS	VOT
11	CWNS	Vowel	4.193	3.045
11	CWNS	VOT	2.807	4.746
11	CWNS	Tone	3.226	5.893
12	CWNS	VOT	2.466	1.274
12	CWNS	Tone	2.962	2.455
12	CWNS	Vowel
13	CWNS	Tone	3.346	0.376
13	CWNS	Vowel	4.497	0.489
13	CWNS	VOT	3.526	1.096
14	CWNS	Vowel	4.257	0.936
14	CWNS	Tone	3.384	1.494
14	CWNS	VOT	1.968	3.067
15	CWNS	Vowel	4.281	0.884
15	CWNS	VOT	3.406	1.287
15	CWNS	Tone	3.167	2.304
16	CWNS	Tone	3.386	1.595
16	CWNS	Vowel	3.943	2.369
16	CWNS	VOT
17	CWNS	Vowel	4.497	0.489
17	CWNS	Tone	3.087	1.197
17	CWNS	VOT	4.048	3.366
18	CWNS	Tone	3.652	1.691
18	CWNS	VOT	3.101	1.971
18	CWNS	Vowel
111	CWS	Tone	3.916	1.599
111	CWS	Vowel	3.924	1.95
111	CWS	VOT
121	CWS	VOT	2.921	4.98
121	CWS	Tone
121	CWS	Vowel
131	CWS	Tone	4.006	0.447
131	CWS	Vowel	2.28	2.671
131	CWS	VOT	2.125	4.146
141	CWS	Vowel	4.497	0.489
141	CWS	Tone	3.796	1.712
141	CWS	VOT	4.313	1.975
151	CWS	Tone	3.507	0.39
151	CWS	Vowel	4.365	0.476
151	CWS	VOT	4.809	1.564
161	CWS	Vowel	4.3	0.842
161	CWS	VOT	3.321	1.669
161	CWS	Tone	3.983	1.842
171	CWS	Vowel	4.337	1.076
171	CWS	VOT	3.988	1.617
171	CWS	Tone	3.694	1.797
222	CWS	Vowel	4.314	3.714
222	CWS	Tone	4.231	4.24
222	CWS	VOT	3.91	5.577
333	CWS	Vowel	4.497	0.489
333	CWS	Tone	3.344	0.727
333	CWS	VOT	3.937	2.53
444	CWS	Vowel	4.497	0.489
444	CWS	VOT	5.033	0.949
444	CWS	Tone	3.373	1.849
555	CWS	Vowel	4.424	1.016
555	CWS	Tone	4.141	2.415
555	CWS	VOT
666	CWS	Tone	2.999	0.511
666	CWS	Vowel	4.129	0.95
666	CWS	VOT	3.448	1.308
777	CWS	Tone	4.462	1.447
777	CWS	Vowel	4.21	1.494
777	CWS	VOT	3.442	3.041
888	CWS	Vowel	4.095	1.455
888	CWS	VOT	3.783	1.871
888	CWS	Tone	2.04	2.275
999	CWS	Tone	3.075	0.87
999	CWS	Vowel	4.398	1.068
999	CWS	VOT	3.457	1.431
