# Supplementary material for: Impaired processing speed in categorical perception: Speech perception of children who stutter
Source: PLoS One. 2019 Apr 26;14(4):e0216124. doi: 10.1371/journal.pone.0216124 (PMC6485773; doi:10.1371/journal.pone.0216124)
Supplement: S2 File — (XLSX) [file pone.0216124.s002.xlsx]

## Sheet: D-prime data
Subjects Code	Group	Condition	Category	Boundary-position	Stimuli Pairs	D-prime
1	CWNS	Vowel	within	2.755	57	0
1	CWNS	Vowel	within	2.755	35	0.661609
1	CWNS	Vowel	between	2.755	13	1.73213
1	CWNS	Vowel	within	2.755	46	-0.312602
1	CWNS	Vowel	between	2.755	24	-0.318639
1	CWNS	VOT	between	3.562	35	2.20697
1	CWNS	VOT	within	3.562	13	2.34219
1	CWNS	VOT	within	3.562	46	2.95293
1	CWNS	VOT	within	3.562	57	0.253219
1	CWNS	VOT	between	3.562	24	1.33036
1	CWNS	Tone	within	5.376	24	2.95293
1	CWNS	Tone	between	5.376	46	-1.49137
1	CWNS	Tone	between	5.376	57	-1.49137
1	CWNS	Tone	within	5.376	35	0.213981
1	CWNS	Tone	within	5.376	13	0.850824
2	CWNS	Vowel	within	4.775	57	0
2	CWNS	Vowel	between	4.775	46	3.61454
2	CWNS	Vowel	within	4.775	24	-1.62257
2	CWNS	Vowel	within	4.775	13	1.58108
2	CWNS	Vowel	between	4.775	35	3.74034
2	CWNS	VOT	within	3.795	57	2.34219
2	CWNS	VOT	between	3.795	24	-1.62257
2	CWNS	VOT	within	3.795	46	0.1258
2	CWNS	VOT	between	3.795	35	3.61454
2	CWNS	VOT	within	3.795	13	-2.09843
2	CWNS	Tone	within	3.829	13	-1.9313
2	CWNS	Tone	between	3.829	35	0.927837
2	CWNS	Tone	within	3.829	57	-0.318639
2	CWNS	Tone	within	3.829	46	-0.841621
2	CWNS	Tone	between	3.829	24	-2.77292
3	CWNS	Vowel	between	3.966	35	3.20365
3	CWNS	Vowel	within	3.966	13	1.33036
3	CWNS	Vowel	within	3.966	46	1.33066
3	CWNS	Vowel	within	3.966	57	-2.34219
3	CWNS	Vowel	between	3.966	24	-0.17738
3	CWNS	VOT	between	2.878	13	2.77292
3	CWNS	VOT	within	2.878	57	0.0936732
3	CWNS	VOT	within	2.878	35	0.344388
3	CWNS	VOT	between	2.878	24	0.498652
3	CWNS	VOT	within	2.878	46	-0.250715
3	CWNS	Tone	within	3.375	46	2.34219
3	CWNS	Tone	within	3.375	13	2.34219
3	CWNS	Tone	between	3.375	24	2.95293
3	CWNS	Tone	between	3.375	35	3.33887
3	CWNS	Tone	within	3.375	57	0.213981
4	CWNS	Vowel	within	3.242	57	0
4	CWNS	Vowel	between	3.242	35	0.661609
4	CWNS	Vowel	within	3.242	46	0
4	CWNS	Vowel	between	3.242	24	0.17738
4	CWNS	Vowel	within	3.242	13	0.814223
4	CWNS	VOT	within	4.505	13	0
4	CWNS	VOT	between	4.505	35	1.8475
4	CWNS	VOT	within	4.505	57	1.65137
4	CWNS	VOT	within	4.505	24	-0.0415483
4	CWNS	VOT	between	4.505	46	3.29732
4	CWNS	Tone	within	3.747	13	2.59291
4	CWNS	Tone	within	3.747	46	0.15307
4	CWNS	Tone	between	3.747	24	1.90919
4	CWNS	Tone	within	3.747	57	-2.24852
4	CWNS	Tone	between	3.747	35	1.09035
6	CWNS	Vowel	within	4.497	24	2.51957
6	CWNS	Vowel	between	4.497	46	3.84049
6	CWNS	Vowel	within	4.497	57	0.47586
6	CWNS	Vowel	between	4.497	35	2.21792
6	CWNS	Vowel	within	4.497	13	0
6	CWNS	VOT	within	3.338	13	1.09497
6	CWNS	VOT	within	3.338	57	-0.410894
6	CWNS	VOT	between	3.338	35	0.430727
6	CWNS	VOT	between	3.338	24	-0.247309
6	CWNS	VOT	within	3.338	46	0.253347
6	CWNS	Tone	within	3.937	57	2.34219
6	CWNS	Tone	between	3.937	35	1.01806
6	CWNS	Tone	within	3.937	46	0.67449
6	CWNS	Tone	between	3.937	24	-2.24852
6	CWNS	Tone	within	3.937	13	0.344388
7	CWNS	Vowel	within	3.146	57	0.308728
7	CWNS	Vowel	between	3.146	35	0.944722
7	CWNS	Vowel	within	3.146	46	0.996676
7	CWNS	Vowel	between	3.146	24	0.565949
7	CWNS	Vowel	within	3.146	13	2.77292
7	CWNS	VOT	within	3.435	57	0
7	CWNS	VOT	within	3.435	13	2.34219
7	CWNS	VOT	between	3.435	35	2.77292
7	CWNS	VOT	within	3.435	46	0.565949
7	CWNS	VOT	between	3.435	24	-1.22077
7	CWNS	Tone	within	2.978	46	0
7	CWNS	Tone	within	2.978	57	1.8055
7	CWNS	Tone	between	2.978	24	3.33887
7	CWNS	Tone	within	2.978	35	0.944722
7	CWNS	Tone	between	2.978	13	-0.312602
9	CWNS	Vowel	within	3.346	46	2.20697
9	CWNS	Vowel	between	3.346	24	2.20697
9	CWNS	Vowel	within	3.346	13	3.84049
9	CWNS	Vowel	between	3.346	35	-1.55228
9	CWNS	Vowel	within	3.346	57	-1.55228
9	CWNS	VOT	within	4.388	13	0
9	CWNS	VOT	within	4.388	57	1.70535
9	CWNS	VOT	within	4.388	24	1.70535
9	CWNS	VOT	between	4.388	46	1.8055
9	CWNS	VOT	between	4.388	35	2.51957
9	CWNS	Tone	within	4.088	24	1.22064
9	CWNS	Tone	within	4.088	13	0.536694
9	CWNS	Tone	between	4.088	46	1.4392
9	CWNS	Tone	between	4.088	35	-0.433359
9	CWNS	Tone	within	4.088	57	-3.61454
10	CWNS	Vowel	between	3.975	24	1.04063
10	CWNS	Vowel	within	3.975	13	1.02163
10	CWNS	Vowel	within	3.975	46	1.4983
10	CWNS	Vowel	between	3.975	35	1.4983
10	CWNS	Vowel	within	3.975	57	-0.319723
10	CWNS	Tone	between	3.618	24	1.27235
10	CWNS	Tone	within	3.618	46	0.955128
10	CWNS	Tone	within	3.618	57	-0.67449
10	CWNS	Tone	between	3.618	35	0
10	CWNS	Tone	within	3.618	13	0.827711
11	CWNS	Vowel	within	4.193	57	1.8055
11	CWNS	Vowel	within	4.193	24	2.34219
11	CWNS	Vowel	between	4.193	35	3.74034
11	CWNS	Vowel	between	4.193	46	3.74034
11	CWNS	Vowel	within	4.193	13	0.318639
11	CWNS	VOT	between	2.807	13	-2.09843
11	CWNS	VOT	between	2.807	24	0.996676
11	CWNS	VOT	within	2.807	35	0.506694
11	CWNS	VOT	within	2.807	57	0.570438
11	CWNS	VOT	within	2.807	46	-0.430727
11	CWNS	Tone	within	3.226	57	-1.49137
11	CWNS	Tone	within	3.226	13	1.09497
11	CWNS	Tone	between	3.226	35	1.27235
11	CWNS	Tone	within	3.226	46	0.511363
11	CWNS	Tone	between	3.226	24	0.944722
12	CWNS	VOT	between	2.466	24	1.09497
12	CWNS	VOT	within	2.466	57	1.73213
12	CWNS	VOT	within	2.466	46	-0.291017
12	CWNS	VOT	between	2.466	13	0.967422
12	CWNS	VOT	within	2.466	35	1.06757
12	CWNS	Tone	between	2.962	24	3.74034
12	CWNS	Tone	within	2.962	46	0.584401
12	CWNS	Tone	within	2.962	57	-0.275672
12	CWNS	Tone	between	2.962	13	1.49182
12	CWNS	Tone	within	2.962	35	0.967422
13	CWNS	Vowel	within	4.497	13	0
13	CWNS	Vowel	within	4.497	57	1.8055
13	CWNS	Vowel	between	4.497	35	3.84049
13	CWNS	Vowel	within	4.497	24	-1.49137
13	CWNS	Vowel	between	4.497	46	2.34912
13	CWNS	VOT	between	3.526	35	0
13	CWNS	VOT	within	3.526	57	0
13	CWNS	VOT	within	3.526	46	2.20697
13	CWNS	VOT	between	3.526	24	1.28155
13	CWNS	VOT	within	3.526	13	3.99356
13	CWNS	Tone	within	3.346	57	0
13	CWNS	Tone	within	3.346	13	1.70535
13	CWNS	Tone	within	3.346	46	2.59291
13	CWNS	Tone	between	3.346	24	3.33887
13	CWNS	Tone	between	3.346	35	3.84049
14	CWNS	Vowel	within	4.257	13	0
14	CWNS	Vowel	within	4.257	24	0
14	CWNS	Vowel	between	4.257	35	3.74034
14	CWNS	Vowel	between	4.257	46	4.05447
14	CWNS	Vowel	within	4.257	57	0.15307
14	CWNS	VOT	within	1.968	24	0.243762
14	CWNS	VOT	within	1.968	46	1.40757
14	CWNS	VOT	within	1.968	57	-0.135222
14	CWNS	VOT	between	1.968	13	0.8142
14	CWNS	VOT	within	1.968	35	-0.749367
14	CWNS	Tone	within	3.384	13	1.10154
14	CWNS	Tone	between	3.384	35	1.73213
14	CWNS	Tone	within	3.384	46	-0.54317
14	CWNS	Tone	within	3.384	57	-0.135222
14	CWNS	Tone	between	3.384	24	0.565949
15	CWNS	Vowel	within	4.281	13	0
15	CWNS	Vowel	within	4.281	24	0
15	CWNS	Vowel	within	4.281	57	0
15	CWNS	Vowel	between	4.281	35	3.33887
15	CWNS	Vowel	between	4.281	46	2.18806
15	CWNS	VOT	within	3.406	46	0
15	CWNS	VOT	within	3.406	13	-1.70535
15	CWNS	VOT	between	3.406	24	0.401473
15	CWNS	VOT	within	3.406	57	-1.9313
15	CWNS	VOT	between	3.406	35	0.584697
15	CWNS	Tone	between	3.167	35	2.28821
15	CWNS	Tone	within	3.167	46	-0.225949
15	CWNS	Tone	within	3.167	57	0.198761
15	CWNS	Tone	within	3.167	13	0.76471
15	CWNS	Tone	between	3.167	24	1.83228
16	CWNS	Vowel	between	3.943	24	0.715603
16	CWNS	Vowel	within	3.943	46	2.28821
16	CWNS	Vowel	within	3.943	57	0.524401
16	CWNS	Vowel	within	3.943	13	-0.433359
16	CWNS	Vowel	between	3.943	35	-0.749367
16	CWNS	Tone	within	3.386	46	3.61454
16	CWNS	Tone	between	3.386	24	-2.20697
16	CWNS	Tone	between	3.386	35	0.318639
16	CWNS	Tone	within	3.386	57	0.61074
16	CWNS	Tone	within	3.386	13	0.494477
17	CWNS	Vowel	within	4.497	24	0
17	CWNS	Vowel	between	4.497	46	3.61454
17	CWNS	Vowel	within	4.497	13	0.421143
17	CWNS	Vowel	within	4.497	57	-0.112088
17	CWNS	Vowel	between	4.497	35	0.570438
17	CWNS	VOT	within	4.048	13	0.536694
17	CWNS	VOT	between	4.048	35	1.39815
17	CWNS	VOT	between	4.048	46	1.10522
17	CWNS	VOT	within	4.048	24	0.571986
17	CWNS	VOT	within	4.048	57	0
17	CWNS	Tone	within	3.087	57	0
17	CWNS	Tone	between	3.087	24	1.8055
17	CWNS	Tone	between	3.087	35	2.09843
17	CWNS	Tone	within	3.087	46	3.02627
17	CWNS	Tone	within	3.087	13	5.54584
18	CWNS	VOT	within	3.101	57	0
18	CWNS	VOT	within	3.101	46	2.34219
18	CWNS	VOT	between	3.101	24	2.77292
18	CWNS	VOT	between	3.101	35	0.17738
18	CWNS	VOT	within	3.101	13	-3.61454
18	CWNS	Tone	within	3.652	57	2.20697
18	CWNS	Tone	between	3.652	35	5.54584
18	CWNS	Tone	within	3.652	13	1.89513
18	CWNS	Tone	within	3.652	46	1.40757
18	CWNS	Tone	between	3.652	24	3.09156
111.2	CWS	Vowel	within	3.924	13	0
111.2	CWS	Vowel	between	3.924	24	0
111.2	CWS	Vowel	between	3.924	35	0
111.2	CWS	Vowel	within	3.924	57	0
111.2	CWS	Vowel	within	3.924	46	2.77292
111.2	CWS	Tone	between	3.916	35	0
111.2	CWS	Tone	within	3.916	46	1.8055
111.2	CWS	Tone	between	3.916	24	2.09843
111.2	CWS	Tone	within	3.916	57	2.77292
111.2	CWS	Tone	within	3.916	13	-2.09843
131	CWS	Vowel	within	2.28	57	0
131	CWS	Vowel	within	2.28	46	3.29732
131	CWS	Vowel	within	2.28	35	3.20365
131	CWS	Vowel	between	2.28	13	1.06757
131	CWS	Vowel	between	2.28	24	0.0403021
131	CWS	VOT	within	2.125	35	1.46156
131	CWS	VOT	between	2.125	13	1.40757
131	CWS	VOT	between	2.125	24	0.67449
131	CWS	VOT	within	2.125	57	0.0936732
131	CWS	VOT	within	2.125	46	0
131	CWS	Tone	within	4.006	57	1.70535
131	CWS	Tone	within	4.006	24	2.95293
131	CWS	Tone	between	4.006	46	3.33887
131	CWS	Tone	within	4.006	13	-1.49137
131	CWS	Tone	between	4.006	35	1.10154
141	CWS	Vowel	within	4.497	24	0
141	CWS	Vowel	within	4.497	57	0
141	CWS	Vowel	within	4.497	13	0
141	CWS	Vowel	between	4.497	46	3.74034
141	CWS	Vowel	between	4.497	35	5.54584
141	CWS	VOT	within	4.313	13	-1.8055
141	CWS	VOT	within	4.313	57	0.333982
141	CWS	VOT	between	4.313	35	0.430727
141	CWS	VOT	between	4.313	46	0.993129
141	CWS	VOT	within	4.313	24	-0.430727
141	CWS	Tone	within	3.796	13	0
141	CWS	Tone	within	3.796	57	0.715603
141	CWS	Tone	within	3.796	46	1.10154
141	CWS	Tone	between	3.796	24	1.71228
141	CWS	Tone	between	3.796	35	4.05447
151	CWS	Vowel	within	4.365	13	0
151	CWS	Vowel	within	4.365	24	0
151	CWS	Vowel	between	4.365	46	3.33887
151	CWS	Vowel	between	4.365	35	3.74034
151	CWS	Vowel	within	4.365	57	-2.20697
151	CWS	VOT	within	4.809	13	0
151	CWS	VOT	within	4.809	24	0
151	CWS	VOT	between	4.809	46	5.54584
151	CWS	VOT	between	4.809	35	3.92327
151	CWS	VOT	within	4.809	57	0.501622
151	CWS	Tone	within	3.507	13	2.34219
151	CWS	Tone	between	3.507	35	2.95293
151	CWS	Tone	within	3.507	46	-1.62257
151	CWS	Tone	within	3.507	57	-1.8055
151	CWS	Tone	between	3.507	24	0.841621
161	CWS	Vowel	within	4.3	13	0
161	CWS	Vowel	within	4.3	24	0
161	CWS	Vowel	between	4.3	35	5.54584
161	CWS	Vowel	between	4.3	46	5.54584
161	CWS	Vowel	within	4.3	57	0.654692
161	CWS	Tone	within	3.983	57	0
161	CWS	Tone	within	3.983	46	1.70535
161	CWS	Tone	within	3.983	13	2.77292
161	CWS	Tone	between	3.983	35	5.54584
161	CWS	Tone	between	3.983	24	5.54584
171	CWS	Vowel	within	4.337	24	0.31413
171	CWS	Vowel	within	4.337	13	0.15307
171	CWS	Vowel	between	4.337	35	1.02163
171	CWS	Vowel	between	4.337	46	1.33066
171	CWS	Vowel	within	4.337	57	1.10522
171	CWS	VOT	within	3.988	13	1.8055
171	CWS	VOT	between	3.988	24	1.19544
171	CWS	VOT	within	3.988	46	1.73213
171	CWS	VOT	between	3.988	35	2.77292
171	CWS	VOT	within	3.988	57	-3.29732
171	CWS	Tone	within	3.694	57	0
171	CWS	Tone	within	3.694	13	1.9313
171	CWS	Tone	between	3.694	35	2.77292
171	CWS	Tone	within	3.694	46	-1.9313
171	CWS	Tone	between	3.694	24	1.24044
222	CWS	Vowel	within	4.314	24	1.8055
222	CWS	Vowel	between	4.314	46	0.275672
222	CWS	Vowel	within	4.314	57	0.138627
222	CWS	Vowel	within	4.314	13	-0.180012
222	CWS	Vowel	between	4.314	35	-0.684074
222	CWS	VOT	within	3.91	46	1.70535
222	CWS	VOT	between	3.91	35	0.410894
222	CWS	VOT	within	3.91	13	1.02163
222	CWS	VOT	between	3.91	24	0.584697
222	CWS	VOT	within	3.91	57	0.944722
222	CWS	Tone	within	4.231	13	2.59291
222	CWS	Tone	between	4.231	35	2.59291
222	CWS	Tone	within	4.231	24	1.65137
222	CWS	Tone	within	4.231	57	0.410894
222	CWS	Tone	between	4.231	46	0.333982
333	CWS	Vowel	within	4.497	57	2.20697
333	CWS	Vowel	between	4.497	35	0.213981
333	CWS	Vowel	within	4.497	13	1.10154
333	CWS	Vowel	within	4.497	24	-1.55228
333	CWS	Vowel	between	4.497	46	0.333982
333	CWS	VOT	within	3.937	13	0
333	CWS	VOT	between	3.937	24	0
333	CWS	VOT	between	3.937	35	0
333	CWS	VOT	within	3.937	46	0
333	CWS	VOT	within	3.937	57	0
333	CWS	Tone	within	3.344	57	0
333	CWS	Tone	within	3.344	46	0
333	CWS	Tone	between	3.344	24	2.95293
333	CWS	Tone	within	3.344	13	0.661609
333	CWS	Tone	between	3.344	35	1.90919
444	CWS	Vowel	within	4.497	13	2.77292
444	CWS	Vowel	between	4.497	46	3.84049
444	CWS	Vowel	within	4.497	57	-1.9313
444	CWS	Vowel	within	4.497	24	1.02163
444	CWS	Vowel	between	4.497	35	1.33066
444	CWS	VOT	within	5.033	13	0
444	CWS	VOT	within	5.033	24	0.213981
444	CWS	VOT	within	5.033	35	0.31413
444	CWS	VOT	between	5.033	57	0.715603
444	CWS	VOT	between	5.033	46	1.40757
444	CWS	Tone	within	3.373	57	1.70535
444	CWS	Tone	within	3.373	46	1.9313
444	CWS	Tone	within	3.373	13	2.59291
444	CWS	Tone	between	3.373	35	3.33887
444	CWS	Tone	between	3.373	24	1.40065
555	CWS	Vowel	within	4.424	57	0
555	CWS	Vowel	within	4.424	13	0.715603
555	CWS	Vowel	between	4.424	35	2.34912
555	CWS	Vowel	between	4.424	46	1.40757
555	CWS	Vowel	within	4.424	24	-0.0415483
555	CWS	Tone	within	4.141	24	1.7163
555	CWS	Tone	between	4.141	46	0.0733347
555	CWS	Tone	within	4.141	13	-1.06757
555	CWS	Tone	within	4.141	57	-0.0733347
555	CWS	Tone	between	4.141	35	-1.40757
666	CWS	Vowel	within	4.129	57	0
666	CWS	Vowel	within	4.129	24	0.213981
666	CWS	Vowel	within	4.129	13	1.95604
666	CWS	Vowel	between	4.129	35	4.05447
666	CWS	Vowel	between	4.129	46	1.59197
666	CWS	VOT	within	3.448	57	1.70535
666	CWS	VOT	within	3.448	46	0.31413
666	CWS	VOT	between	3.448	24	1.46156
666	CWS	VOT	between	3.448	35	1.02163
666	CWS	VOT	within	3.448	13	0.704413
666	CWS	Tone	within	2.999	57	1.8475
666	CWS	Tone	between	2.999	13	1.78659
666	CWS	Tone	within	2.999	35	1.40757
666	CWS	Tone	within	2.999	46	-0.0415483
666	CWS	Tone	between	2.999	24	3.29732
777	CWS	Vowel	within	4.21	57	0
777	CWS	Vowel	between	4.21	35	2.59291
777	CWS	Vowel	between	4.21	46	1.01806
777	CWS	Vowel	within	4.21	24	0
777	CWS	Vowel	within	4.21	13	2.91263
777	CWS	VOT	within	3.442	46	1.70535
777	CWS	VOT	between	3.442	24	0.661609
777	CWS	VOT	within	3.442	57	-2.00821
777	CWS	VOT	within	3.442	13	1.73213
777	CWS	VOT	between	3.442	35	-0.0415483
777	CWS	Tone	within	4.462	57	2.20697
777	CWS	Tone	within	4.462	24	3.33887
777	CWS	Tone	between	4.462	46	3.33887
777	CWS	Tone	within	4.462	13	-0.225949
777	CWS	Tone	between	4.462	35	1.90919
888	CWS	Vowel	between	4.095	35	2.59291
888	CWS	Vowel	within	4.095	13	2.95293
888	CWS	Vowel	within	4.095	57	0.344388
888	CWS	Vowel	within	4.095	24	0.996676
888	CWS	Vowel	between	4.095	46	2.63321
888	CWS	VOT	within	3.783	46	1.22064
888	CWS	VOT	within	3.783	57	0
888	CWS	VOT	between	3.783	35	1.19544
888	CWS	VOT	within	3.783	13	0.61074
888	CWS	VOT	between	3.783	24	0.433359
888	CWS	Tone	within	2.04	46	0
888	CWS	Tone	within	2.04	57	0
888	CWS	Tone	between	2.04	24	3.33887
888	CWS	Tone	within	2.04	35	0.841621
888	CWS	Tone	between	2.04	13	1.40757
999	CWS	Vowel	within	4.398	57	0
999	CWS	Vowel	within	4.398	13	2.34219
999	CWS	Vowel	within	4.398	24	2.59291
999	CWS	Vowel	between	4.398	35	3.33887
999	CWS	Vowel	between	4.398	46	3.84049
999	CWS	VOT	within	3.457	13	2.24897
999	CWS	VOT	within	3.457	57	-1.8055
999	CWS	VOT	between	3.457	35	0.67449
999	CWS	VOT	within	3.457	46	-0.501622
999	CWS	VOT	between	3.457	24	0.318639
999	CWS	Tone	within	3.075	46	1.8055
999	CWS	Tone	between	3.075	24	2.95293
999	CWS	Tone	within	3.075	13	3.61454
999	CWS	Tone	within	3.075	57	-1.49137
999	CWS	Tone	between	3.075	35	0.213981
